# Supplementary material for: Spatial variability in soil pH and land use as the main influential factor in the red beds of the Nanxiong Basin, China
Source: PeerJ. 2019 Jan 30;7:e6342. doi: 10.7717/peerj.6342 (PMC6359902; doi:10.7717/peerj.6342)
Supplement: Supplemental Information 1 — Raw data [file peerj-07-6342-s001.xls]

## Sheet: pH
Number	X	Y	XX	YY	pH
1	114.528	25.2739	553162	2.79656e+06	7.5
2	114.513	25.2731	551637	2.79646e+06	7.55
3	114.527	25.2747	553036	2.79664e+06	8.1
4	114.526	25.2756	552933	2.79674e+06	8.45
5	114.531	25.2746	553410	2.79663e+06	8.5
6	114.52	25.2777	552288	2.79697e+06	8.45
7	114.519	25.2755	552261	2.79673e+06	8.4
8	114.522	25.2757	552557	2.79675e+06	8.15
9	114.532	25.2729	553489	2.79644e+06	7.7
10	114.517	25.2757	552047	2.79674e+06	8.1
11	114.522	25.2705	552512	2.79618e+06	7.55
12	114.515	25.2741	551858	2.79657e+06	7.8
13	114.519	25.2729	552221	2.79644e+06	7.75
14	114.523	25.273	552590	2.79645e+06	8.15
15	114.526	25.2728	552906	2.79643e+06	7.95
16	114.529	25.2716	553245	2.7963e+06	7.9
17	114.536	25.2742	553899	2.79659e+06	7.7
18	114.534	25.2712	553690	2.79626e+06	8.1
19	114.525	25.2678	552796	2.79587e+06	8
20	114.529	25.2673	553193	2.79583e+06	8.05
21	114.524	25.265	552697	2.79557e+06	7.95
22	114.527	25.265	552993	2.79556e+06	8.4
23	114.533	25.2664	553651	2.79572e+06	8.15
24	114.53	25.2699	553359	2.79612e+06	8.3
25	114.536	25.2655	553956	2.79562e+06	7.7
26	114.539	25.2684	554202	2.79595e+06	8.3
27	114.54	25.2661	554340	2.7957e+06	8.3
28	114.526	25.2621	552887	2.79525e+06	7.95
29	114.529	25.2615	553224	2.79518e+06	8.4
30	114.532	25.2614	553584	2.79517e+06	8.3
31	114.536	25.263	553988	2.79535e+06	8
32	114.54	25.2637	554342	2.79543e+06	8.15
33	114.542	25.2643	554593	2.7955e+06	8.05
34	114.527	25.2596	553023	2.79497e+06	8
35	114.531	25.2588	553389	2.79488e+06	7.75
36	114.534	25.2594	553762	2.79495e+06	8.3
37	114.538	25.2611	554160	2.79514e+06	8.35
38	114.542	25.2621	554499	2.79525e+06	7.8
39	114.545	25.2632	554890	2.79537e+06	8.1
40	114.547	25.2611	555018	2.79514e+06	8
41	114.544	25.2604	554740	2.79507e+06	7.85
42	114.541	25.2596	554447	2.79498e+06	8.25
43	114.538	25.2587	554194	2.79487e+06	8
44	114.536	25.2578	553933	2.79477e+06	8.15
45	114.533	25.2573	553664	2.79472e+06	8.05
46	114.531	25.2568	553395	2.79466e+06	8
47	114.528	25.2568	553101	2.79465e+06	8.05
48	114.526	25.2562	552901	2.7946e+06	8
49	114.523	25.2592	552680	2.79492e+06	8.3
50	114.521	25.2626	552420	2.7953e+06	8.15
51	114.52	25.2667	552298	2.79575e+06	7.8
52	114.518	25.2704	552086	2.79616e+06	8.05
53	114.514	25.2702	551682	2.79614e+06	8.3
54	114.516	25.2666	551876	2.79574e+06	7.9
55	114.517	25.2633	552043	2.79537e+06	8.25
56	114.519	25.2602	552244	2.79504e+06	7.85
57	114.521	25.2574	552413	2.79472e+06	8.4
58	114.523	25.2545	552632	2.79441e+06	8.05
59	114.52	25.2536	552380	2.7943e+06	7.8
60	114.517	25.2572	552073	2.7947e+06	8.05
61	114.515	25.2605	551842	2.79506e+06	7.8
62	114.512	25.2619	551481	2.79522e+06	7.9
63	114.51	25.2657	551286	2.79563e+06	7.7
64	114.508	25.2702	551088	2.79614e+06	8
65	114.503	25.269	550616	2.796e+06	8.05
66	114.501	25.2668	550393	2.79576e+06	7.75
67	114.506	25.2645	550883	2.7955e+06	8.1
68	114.501	25.2629	550388	2.79532e+06	8
69	114.5	25.2605	550322	2.79506e+06	7.85
70	114.505	25.2624	550798	2.79527e+06	7.7
71	114.508	25.2599	551125	2.795e+06	8.1
72	114.512	25.2584	551561	2.79483e+06	8.4
73	114.497	25.2601	549989	2.79501e+06	7.85
74	114.494	25.2599	549685	2.79499e+06	7.95
75	114.492	25.2587	549467	2.79486e+06	7.85
76	114.498	25.2574	550072	2.79471e+06	7.8
77	114.504	25.2583	550705	2.79482e+06	8.15
78	114.492	25.2549	549539	2.79444e+06	8.05
79	114.494	25.251	549686	2.794e+06	8
80	114.497	25.2544	550053	2.79438e+06	8.15
81	114.503	25.2552	550606	2.79447e+06	8.25
82	114.499	25.2524	550234	2.79416e+06	8
83	114.51	25.2557	551304	2.79453e+06	8.3
84	114.514	25.2542	551767	2.79437e+06	7.9
85	114.506	25.2524	550969	2.79416e+06	7.95
86	114.495	25.2482	549784	2.7937e+06	8
87	114.501	25.2495	550372	2.79384e+06	8.15
88	114.496	25.2458	549925	2.79343e+06	8.3
89	114.5	25.2446	550274	2.7933e+06	8.3
90	114.502	25.2477	550565	2.79365e+06	8
91	114.507	25.2484	550991	2.79372e+06	8.35
92	114.511	25.2524	551387	2.79416e+06	8
93	114.517	25.2542	552064	2.79436e+06	8.15
94	114.515	25.2515	551828	2.79407e+06	8.25
95	114.511	25.2504	551407	2.79394e+06	8
96	114.504	25.2459	550764	2.79345e+06	8.25
97	114.504	25.2442	550677	2.79326e+06	8.15
98	114.505	25.2425	550821	2.79306e+06	8
99	114.507	25.2456	551068	2.79341e+06	7.9
100	114.51	25.2481	551347	2.79369e+06	8.35
101	114.514	25.2488	551769	2.79376e+06	7.6
102	114.518	25.2507	552097	2.79398e+06	8
103	114.522	25.2515	552490	2.79407e+06	8.2
104	114.505	25.2398	550847	2.79277e+06	7.85
105	114.509	25.2435	551182	2.79317e+06	8.3
106	114.512	25.2464	551520	2.7935e+06	8.2
107	114.517	25.2481	552055	2.7937e+06	7.95
108	114.515	25.246	551811	2.79346e+06	8.35
109	114.512	25.2434	551545	2.79317e+06	7.7
110	114.506	25.2372	550945	2.79248e+06	8.35
111	114.508	25.2413	551145	2.79293e+06	8
112	114.507	25.2349	551026	2.79223e+06	8.35
113	114.509	25.2385	551193	2.79262e+06	8.1
114	114.511	25.2409	551419	2.79289e+06	8
115	114.514	25.2397	551776	2.79276e+06	8.35
116	114.516	25.2433	551935	2.79316e+06	8
117	114.522	25.2472	552505	2.7936e+06	7.75
118	114.519	25.2463	552212	2.79349e+06	8
119	114.522	25.2444	552534	2.79329e+06	8.2
120	114.519	25.2416	552263	2.79297e+06	8.2
121	114.511	25.2366	551442	2.79242e+06	8.15
122	114.511	25.233	551443	2.79201e+06	8.35
123	114.515	25.2333	551839	2.79205e+06	7.75
124	114.515	25.236	551868	2.79235e+06	8.2
125	114.519	25.2386	552261	2.79264e+06	8.15
126	114.519	25.2355	552290	2.7923e+06	8.35
127	114.521	25.2334	552404	2.79207e+06	8.1
128	114.525	25.2326	552873	2.79198e+06	8.25
129	114.524	25.236	552720	2.79236e+06	7.85
130	114.523	25.2391	552635	2.7927e+06	8
131	114.524	25.243	552777	2.79312e+06	8.15
132	114.528	25.2351	553123	2.79225e+06	7.8
133	114.527	25.2386	553013	2.79264e+06	8.05
134	114.527	25.2421	553063	2.79303e+06	7.85
135	114.525	25.246	552853	2.79346e+06	8.2
136	114.525	25.2506	552834	2.79397e+06	8.15
137	114.527	25.2534	553029	2.79428e+06	8
138	114.527	25.2496	553086	2.79386e+06	8.05
139	114.528	25.2461	553111	2.79347e+06	8
140	114.529	25.2439	553216	2.79323e+06	7.7
141	114.529	25.2402	553211	2.79282e+06	8.2
142	114.53	25.2377	553310	2.79255e+06	8
143	114.532	25.2345	553505	2.79219e+06	7.6
144	114.53	25.2528	553390	2.79422e+06	8
145	114.531	25.2497	553410	2.79387e+06	7.95
146	114.53	25.2467	553359	2.79354e+06	7.65
147	114.532	25.2432	553509	2.79316e+06	8
148	114.532	25.2406	553544	2.79287e+06	7.8
149	114.535	25.2396	553829	2.79275e+06	8.2
150	114.533	25.2378	553671	2.79255e+06	8.1
151	114.536	25.237	553966	2.79246e+06	7.6
152	114.54	25.2361	554330	2.79237e+06	8.2
153	114.54	25.2385	554378	2.79264e+06	8.25
154	114.538	25.2399	554155	2.7928e+06	8.2
155	114.536	25.2431	553956	2.79315e+06	8.05
156	114.533	25.2465	553680	2.79352e+06	7.9
157	114.534	25.2502	553721	2.79393e+06	7.75
158	114.534	25.2542	553713	2.79437e+06	8.2
159	114.536	25.2531	553987	2.79425e+06	7.7
160	114.539	25.2559	554246	2.79456e+06	7.85
161	114.542	25.2583	554549	2.79483e+06	8.25
162	114.546	25.2587	554917	2.79487e+06	8.05
163	114.547	25.2561	555074	2.79459e+06	8.15
164	114.544	25.2564	554756	2.79462e+06	8.05
165	114.541	25.2543	554403	2.79439e+06	8.1
166	114.539	25.2518	554253	2.79411e+06	7.85
167	114.544	25.2539	554763	2.79435e+06	8.15
168	114.548	25.253	555202	2.79424e+06	7.95
169	114.55	25.2556	555383	2.79454e+06	8.2
170	114.547	25.2519	555015	2.79412e+06	7.8
171	114.543	25.2519	554649	2.79413e+06	7.95
172	114.536	25.2494	553993	2.79385e+06	7.95
173	114.541	25.2499	554452	2.7939e+06	8.05
174	114.538	25.2474	554101	2.79362e+06	7.9
175	114.541	25.2478	554441	2.79367e+06	7.85
176	114.545	25.249	554819	2.7938e+06	8.05
177	114.548	25.2491	555198	2.79381e+06	8.05
178	114.539	25.2451	554219	2.79337e+06	7.75
179	114.543	25.2461	554633	2.79347e+06	7.95
180	114.548	25.2464	555178	2.79352e+06	8.05
181	114.55	25.2439	555366	2.79324e+06	8.1
182	114.548	25.2429	555188	2.79313e+06	8.15
183	114.545	25.2445	554859	2.7933e+06	8.1
184	114.54	25.2435	554335	2.79319e+06	7.95
185	114.543	25.2429	554645	2.79313e+06	7.9
186	114.546	25.2472	554941	2.7936e+06	8.25
187	114.541	25.2412	554481	2.79294e+06	7.65
188	114.547	25.2431	555033	2.79315e+06	8.25
189	114.545	25.2418	554820	2.793e+06	8.2
190	114.544	25.2397	554763	2.79277e+06	7.85
191	114.548	25.2393	555137	2.79273e+06	7.65
192	114.524	25.2319	552701	2.79189e+06	8.05
193	114.551	25.2552	555449	2.79449e+06	8.1
194	114.55	25.2445	555406	2.79331e+06	8.2
195	114.527	25.2786	553010	2.79707e+06	8.05
196	114.491	25.2579	549402	2.79477e+06	7.95
197	114.509	25.2332	551207	2.79203e+06	8.05
198	114.496	25.2448	549913	2.79332e+06	8.15
199	114.52	25.2446	552320	2.7933e+06	8.1
200	114.518	25.2415	552097	2.79296e+06	7.95
201	114.504	25.2517	550702	2.79408e+06	7.9
202	114.501	25.255	550459	2.79445e+06	7.65
203	114.501	25.2586	550423	2.79485e+06	8.1
204	114.5	25.2564	550300	2.7946e+06	7.85
205	114.496	25.2522	549926	2.79414e+06	7.75
206	114.504	25.2501	550764	2.79391e+06	7.65
207	114.498	25.2501	550107	2.79391e+06	8.25
208	114.507	25.259	550996	2.79489e+06	7.65
209	114.514	25.2377	551703	2.79254e+06	8.05
210	114.517	25.2382	552083	2.7926e+06	8.15
211	114.522	25.2417	552577	2.79299e+06	8.25
212	114.522	25.25	552512	2.79391e+06	8.05
213	114.507	25.2674	551027	2.79583e+06	8.15
214	114.514	25.266	551703	2.79567e+06	8.25
215	114.514	25.2576	551738	2.79474e+06	8.05
216	114.513	25.2355	551671	2.79229e+06	8.1
217	114.531	25.2652	553428	2.79559e+06	7.85
218	114.51	25.2637	551284	2.79542e+06	8.2
219	114.495	25.2574	549783	2.79471e+06	8.1
220	114.522	25.2379	552502	2.79256e+06	8.35
221	114.497	25.2491	550042	2.7938e+06	8.2
222	114.509	25.2362	551261	2.79237e+06	8.1
223	114.522	25.2348	552589	2.79222e+06	7.9
224	114.526	25.2361	552948	2.79236e+06	7.75
225	114.518	25.2339	552184	2.79211e+06	8.05
